# Supplementary material for: Organic Food Consumption and Perception among Polish Mothers of Children under 6 Years Old
Source: Int J Environ Res Public Health. 2022 Nov 17;19(22):15196. doi: 10.3390/ijerph192215196 (PMC9690996; doi:10.3390/ijerph192215196)
Supplement: Supplementary file 1 [file ijerph-19-15196-s001.zip]

Archive with 1 entries (1 files):
- ijerph-2006003-supplementary.pdf
